# Supplementary material for: Enzymatically crosslinked gelatin hydrogel promotes the proliferation of adipose tissue-derived stromal cells
Source: PeerJ. 2016 Sep 27;4:e2497. doi: 10.7717/peerj.2497 (PMC5045885; doi:10.7717/peerj.2497)
Supplement: Supplemental Information 1 — Gelation time and gel strength determined by gelatin percentage (mTG dosage = 10 U/g pro) [file peerj-04-2497-s001.xlsx]

## Sheet: Sheet1
Geling strength
Gelatin concentration	~1%	~S2%	~3%	~4%	~5%	~6%	~8%	~10%
F(N)	null	null	0.32	0.69	1.61	2.37	4.23	6.11
	null	null	0.32	0.68	1.57	2.77	4.32	7.74
	null	null	0.37	0.76	1.63	2.46	4.38	7.35
	null	null	0.41	0.65	1.37	2.81	4.64	6.21
	null	null	0.37	0.67	1.59	2.77	4.69	7.2
	null	null	0.34	0.72	1.67	2.73	4.32	6.86
Average	null	null	0.355	0.695	1.57333	2.65167	4.43	6.91167
STDev	null	null	0.0350714	0.03937	0.105388	0.187234	0.188892	0.647933
Average±STDev			0.36±0.04	0.7±0.04	1.57±0.11	2.65±0.19	4.43±0.19	6.91±0.65
Gelatin concentration	~1%	~S2%	~3%	~4%	~5%	~6%	~8%	~10%
Geling strength(kPa)	null	null	2.52736	5.44962	12.7158	18.7183	33.4085	48.2568		Geling strength(MPa)=F/S=F/(π*r*r)=F/126.613
	null	null	2.52736	5.37064	12.3999	21.8775	34.1194	61.1305		Geling strength(kPa)=(F*1000)/126.613=7.898F
	null	null	2.92226	6.00248	12.8737	19.4291	34.5932	58.0503
	null	null	3.23818	5.1337	10.8203	22.1934	36.6467	49.0466		Note: F is the loading force on hydrogel, unit=N
	null	null	2.92226	5.29166	12.5578	21.8775	37.0416	56.8656		Note: S is the area of detecting probe, unit=mm2
	null	null	2.68532	5.68656	13.1897	21.5615	34.1194	54.1803
Average	null	null	2.80379	5.48911	12.4262	20.9429	34.9881	54.5883
STDev	null	null	0.276994	0.310945	0.832356	1.47878	1.49187	5.11737
Average±STDev			2.80±0.28	5.49±0.31	12.42±0.83	20.94±1.48	34.99±1.49	54.59±5.12
Gelation time
Gelatin concentration	~1%	~S2%	~3%	~4%	~5%	~6%	~8%	~10%
Gelation Time(min)	null	122	93	46	38	25	20	16
	null	130	87	48	38	26	21	16
	null	115	88	58	40	25	20	15
	null	121	87	48	39	26	21	16
	null	126	90	50	38	26	20	15
	null	132	92	52	40	25	21	16
Average	null	124.333	89.5	50.3333	38.8333	25.5	20.5	15.6667
STDev	null	6.28225	2.58844	4.27395	0.983192	0.547723	0.547723	0.516398
Average±STDev		124.33±6.28	89.5±2.59	50.33±4.27	38.83±0.98	25.5+0.55	20.5±0.55	15.67±0.52
