# Supplementary material for: Enzymatically crosslinked gelatin hydrogel promotes the proliferation of adipose tissue-derived stromal cells
Source: PeerJ. 2016 Sep 27;4:e2497. doi: 10.7717/peerj.2497 (PMC5045885; doi:10.7717/peerj.2497)
Supplement: Supplemental Information 2 [file peerj-04-2497-s002.xlsx]

## Sheet: Sheet1
mTG dosage			2U	5U	10U	20U	40U
Gelatin concentration			0.04	0.04	0.04	0.04	0.04
F(N)			0.21	0.35	0.69	0.72	0.72
			0.21	0.55	0.68	0.64	0.69
			0.19	0.46	0.76	0.73	0.78
			0.2	0.39	0.65	0.73	0.71
			0.23	0.47	0.67	0.69	0.65
			0.21	0.48	0.72	0.67	0.69
Average			0.208333	0.45	0.695	0.696667	0.706667
STDev			0.0132916	0.0707107	0.03937	0.036697	0.0432049
mTG dosage			2U	5U	10U	20U	40U			Geling strength(MPa)=F/S=F/(π*r*r)=F/126.613
Geling strength(kPa)			1.65858	2.7643	5.44962	5.68656	5.68656			Geling strength(kPa)=(F*1000)/126.613=7.898F
			1.65858	4.3439	5.37064	5.05472	5.44962
			1.50062	3.63308	6.00248	5.76554	6.16044			Note: F is the loading force on hydrogel, unit=N
			1.5796	3.08022	5.1337	5.76554	5.60758			Note: S is the area of detecting probe, unit=mm2
			1.81654	3.71206	5.29166	5.44962	5.1337
			1.65858	3.79104	5.68656	5.29166	5.44962
Average			1.64542	3.5541	5.48911	5.50227	5.58125
STDev			0.104977	0.558473	0.310945	0.289833	0.341233
Average±STDev			1.65±0.10	3.55±0.56	5.49±0.31	5.50±0.29	5.58±0.34
Gelation time
mTG			2U	5U	10U	20U	40U
Time			178	100	46	34	21
			186	95	48	33	20
			190	92	58	32	21
			167	104	48	35	20
			183	98	50	34	22
			178	95	52	36	20
Average			180.333	97.3333	50.3333	34	20.6667
STDev			8.01665	4.27395	4.27395	1.41421	0.816497
Average±STDev			180.33±8.02	97.33±4.27	50.33±4.27	34±1.41	20.66±0.82
