# Supplementary material for: Enzymatically crosslinked gelatin hydrogel promotes the proliferation of adipose tissue-derived stromal cells
Source: PeerJ. 2016 Sep 27;4:e2497. doi: 10.7717/peerj.2497 (PMC5045885; doi:10.7717/peerj.2497)
Supplement: Supplemental Information 3 [file peerj-04-2497-s003.xlsx]

## Sheet: Sheet1
Cell-free
week	0W	1w	2w	3w	4w	5w	6w	7w	8w
2% gel	100	92	61	40	24	14	10	8	5
	100	88	68	46	35	23	16	10	8
	100	87	72	44	30	25	14	7	4		Degradation of hydrogel
Average	100	89	67	43.3333	29.6667	20.6667	13.3333	8.33333	5.66667		Cell-free
STDev	0	2.64575	5.56776	3.05505	5.50757	5.85947	3.05505	1.52753	2.08167			2%Average	STDev	0.04	STDev	0.06	STDev	8*	STDev
											0	100	0	100	0	100	0	100	0
											1	89	2.64575	99.6667	0.57735	100	0	100	0
Gelatin	0W	1w	2w	3w	4w	5w	6w	7w	8w		2	67	5.56776	99.3333	0.57735	100	0	100	0
4% gel	100	99	99	98	98	98	98	97	96		3	43.3333	3.05505	98.6667	0.57735	100	0	100	0
	100	100	99	99	98	97	97	96	95		4	29.6667	5.50757	98.3333	0.57735	100	0	100	0
	100	100	100	99	99	99	99	98	98		5	20.6667	5.85947	98	1	100	0	100	0
Average	100	99.6667	99.3333	98.6667	98.3333	98	98	97	96.3333		6	13.3333	3.05505	98	1	100	0	100	0
STDev	0	0.57735	0.57735	0.57735	0.57735	1	1	1	1.52753		7	8.33333	1.52753	97	1	99.6667	0.57735	100	0
											8	5.66667	2.08167	96.3333	1.52753	99	0	99.6667	0.57735
Gelatin	0W	1w	2w	3w	4w	5w	6w	7w	8w
6% gel	100	100	100	100	100	100	100	99	99
	100	100	100	100	100	100	100	100	99
	100	100	100	100	100	100	100	100	99
Average	100	100	100	100	100	100	100	99.6667	99
STDev	0	0	0	0	0	0	0	0.57735	0
Gelatin	0W	1w	2w	3w	4w	5w	6w	7w	8w		Cell-including
8% gel	100	100	100	100	100	100	100	100	100			2%Average	STDev	0.04	STDev	0.06	STDev	8*	STDev
	100	100	100	100	100	100	100	100	99		0	100	0	100	0	100	0	100	0
	100	100	100	100	100	100	100	100	100		1	78.3333	2.51661	95.6667	2.08167	96.3333	1.52753	100	0
Average	100	100	100	100	100	100	100	100	99.6667		2	47	4.58258	87.6667	3.51188	95.6667	0.57735	99.6667	0.57735
STDev	0	0	0	0	0	0	0	0	0.57735		3	21.6667	4.04145	85.3333	2.08167	94	1	99	1
											4	12	1	82.6667	2.51661	93.3333	2.08167	98.3333	0.57735
											5	4.33333	1.52753	72	3.60555	92	2.64575	98	1
											6	0.666667	1.1547	67.6667	3.05505	91.3333	2.08167	97.3333	0.57735
											7	0.333333	0.57735	56.3333	8.3865	89.3333	1.1547	97	1
Degradation of hydrogel											8	0	0	52	5.2915	88	1	96.6667	1.52753
Cell-including
Gelatin	0W	1w	2w	3w	4w	5w	6w	7w	8w
2% gel	100	81	48	21	13	6	2	1	0
	100	78	51	26	12	3	0	0	0
	100	76	42	18	11	4	0	0	0
Average	100	78.3333	47	21.6667	12	4.33333	0.666667	0.333333	0
STDev	0	2.51661	4.58258	4.04145	1	1.52753	1.1547	0.57735	0
Gelatin	0W	1w	2w	3w	4w	5w	6w	7w	8w
4% gel	100	98	91	87	85	75	67	52	50
	100	95	88	86	83	73	71	66	58
	100	94	84	83	80	68	65	51	48
Average	100	95.6667	87.6667	85.3333	82.6667	72	67.6667	56.3333	52
STDev	0	2.08167	3.51188	2.08167	2.51661	3.60555	3.05505	8.3865	5.2915
Gelatin	0W	1w	2w	3w	4w	5w	6w	7w	8w
6% gel	100	98	96	94	94	94	92	90	88
	100	96	96	95	95	93	93	90	89
	100	95	95	93	91	89	89	88	87
Average	100	96.3333	95.6667	94	93.3333	92	91.3333	89.3333	88
STDev	0	1.52753	0.57735	1	2.08167	2.64575	2.08167	1.1547	1
Gelatin	0W	1w	2w	3w	4w	5w	6w	7w	8w
8% gel	100	100	99	99	99	99	98	98	98
	100	100	100	98	98	97	97	96	95
	100	100	100	100	98	98	97	97	97
Average	100	100	99.6667	99	98.3333	98	97.3333	97	96.6667
STDev	0	0	0.57735	1	0.57735	1	0.57735	1	1.52753
