# Supplementary material for: Enzymatically crosslinked gelatin hydrogel promotes the proliferation of adipose tissue-derived stromal cells
Source: PeerJ. 2016 Sep 27;4:e2497. doi: 10.7717/peerj.2497 (PMC5045885; doi:10.7717/peerj.2497)
Supplement: Supplemental Information 5 [file peerj-04-2497-s005.xlsx]

## Sheet: Sheet1
Ct
Gene	TCP+EM_1	TCP+EM_2	TCP+EM_3	TCP+DM_l	TCP+DM_2	TCP+DM_3	3D+EM_1	3D+EM_2	3D+EM_3	3D+DM_1	3D+DM_2	3D+DM_3
b-Actin	13.84	13.64	13.95	13.96	14.32	14.16	14.43	14.25	14.23	14.58	14.27	14.41
Nkx2.5	34.17	35.02	34.47	33.62	33.77	33.16	32.25	33.01	32.48	31.11	31.82	30.79
Myh6	28.84	28.73	29.15	27.13	27.69	27.99	27.21	26.52	26.8	25.02	25.19	25.23
Gja1	26.68	26.48	26.32	25.33	25.64	25.95	23.13	23.1	22.84	22.39	22.23	21.83
Mef2c	25.37	25.49	25.31	25.12	25.04	24.85	23.73	23.65	23.72	22.22	22.34	21.83
⊿Ct
Gene	TCP+EM_1	TCP+EM_2	TCP+EM_3	TCP+DM_l	TCP+DM_2	TCP+DM_3	3D+EM_1	3D+EM_2	3D+EM_3	3D+DM_1	3D+DM_2	3D+DM_3
Nkx2.5	20.33	21.38	20.52	19.66	19.45	19	17.82	18.76	18.25	16.53	17.55	16.38
Myh6	15	15.09	15.2	13.17	13.37	13.83	12.78	12.27	12.57	10.44	10.92	10.82
Gja1	12.84	12.84	12.37	11.37	11.32	11.79	8.7	8.85	8.61	7.81	7.96	7.42
Mef2c	11.53	11.85	11.36	11.16	10.72	10.69	9.3	9.4	9.49	7.64	8.07	7.42
⊿⊿Ct	TCP+DM_l	TCP+DM_2	TCP+DM_3	3D+EM_1	3D+EM_2	3D+EM_3	3D+DM_1	3D+DM_2	3D+DM_3
Nkx2.5	-0.67	-1.93	-1.52	-2.51	-2.62	-2.27	-3.8	-3.83	-4.14
Myh6	-1.83	-1.72	-1.37	-2.22	-2.82	-2.63	-4.56	-4.17	-4.38
Gja1	-1.47	-1.52	-0.58	-4.14	-3.99	-3.76	-5.03	-4.88	-4.95
Mef2c	-0.37	-1.13	-0.67	-2.23	-2.45	-1.87	-3.89	-3.78	-3.94
POWER(2,-△△Ct)	TCP+DM_l	TCP+DM_2	TCP+DM_3	3D+EM_1	3D+EM_2	3D+EM_3	3D+DM_1	3D+DM_2	3D+DM_3
Nkx2.5	1.59107	3.81055	2.86791	5.6962	6.1475	4.82323	13.9288	14.2215	17.6305
Myh6	3.55537	3.29436	2.58471	4.65893	7.06162	6.19026	23.5883	18.0009	20.8215
Gja1	2.77022	2.86791	1.49485	17.6305	15.8895	13.5479	32.6724	29.446	30.91
Mef2c	1.29235	2.18859	1.59107	4.69134	5.46416	3.65533	14.8254	13.737	15.3482
Nkx2.5
TCP+EM	TCP+DM	3D+EM	3D+DM				For origin plots
1	1.59107	5.6962	13.9288					Nkx2.5		Myh6		Gja1		Mef2c
1	3.81055	6.1475	14.2215				TCP+EM	1	0	1	0	1	0	1	0
1	2.86791	4.82323	17.6305				TCP+DM	2.75651	1.11393	3.14481	0.502316	2.37766	0.766095	1.69067	0.456343
1	2.75651	5.55564	15.2603	Average			3D+EM	5.55564	0.673231	5.97027	1.21636	15.6893	2.04863	4.60361	0.907603
0	1.11393	0.673231	2.05788	STDEV			3D+DM	15.2603	2.05788	20.8036	2.79373	31.0095	1.61549	14.6369	0.821966
Myh6
TCP+EM	TCP+DM	3D+EM	3D+DM
1	3.55537	4.65893	23.5883
1	3.29436	7.06162	18.0009
1	2.58471	6.19026	20.8215
1	3.14481	5.97027	20.8036	Average			For SPSS statistic
0	0.502316	1.21636	2.79373	STDEV				Group	Nkx2.5	Myh6	Gja1	Mef2c
							TCP+EM	1	1	1	1	1
Gja1							TCP+EM	1	1	1	1	1
TCP+EM	TCP+DM	3D+EM	3D+DM				TCP+EM	1	1	1	1	1
1	2.77022	17.6305	32.6724				TCP+DM	2	1.59107	3.55537	2.77022	1.29235
1	2.86791	15.8895	29.446				TCP+DM	2	3.81055	3.29436	2.86791	2.18859
1	1.49485	13.5479	30.91				TCP+DM	2	2.86791	2.58471	1.49485	1.59107
1	2.37766	15.6893	31.0095	Average			3D+EM	3	5.6962	4.65893	17.6305	4.69134
0	0.766095	2.04863	1.61549	STDEV			3D+EM	3	6.1475	7.06162	15.8895	5.46416
							3D+EM	3	4.82323	6.19026	13.5479	3.65533
Mef2c							3D+DM	4	13.9288	23.5883	32.6724	14.8254
TCP+EM	TCP+DM	3D+EM	3D+DM				3D+DM	4	14.2215	18.0009	29.446	13.737
1	1.29235	4.69134	14.8254				3D+DM	4	17.6305	20.8215	30.91	15.3482
1	2.18859	5.46416	13.737
1	1.59107	3.65533	15.3482
1	1.69067	4.60361	14.6369	Average
0	0.456343	0.907603	0.821966	STDEV
